# Supplementary material for: The associations between magnetic resonance imaging findings and low back pain: A 10-year longitudinal analysis
Source: PLoS One. 2017 Nov 15;12(11):e0188057. doi: 10.1371/journal.pone.0188057 (PMC5687715; doi:10.1371/journal.pone.0188057)
Supplement: S1 File — Dataset set of this study. (XLSX) [file pone.0188057.s001.xlsx]

## Sheet: All cases
No.	Age_BL	Age_FU	Height	Weight	BMI	Smoking_BL	1_T12L1_P	1_L12_P	1_L23_P	1_L34_P	1_L45_P	1_L5S1_P	1_T12L1_B	1_L12_B	1_L23_B	1_L34_B	1_L45_B	1_L5S1_B	1_T12L1_S	1_L12_S	1_L23_S	1_L34_S	1_L45_S	1_L5S1_S	1_T12L1H	1_L12_H	1_L23_H	1_L34_H	1_L45_H	1_L5S1_H	Follow-up	LBP_10y	Smoking_FU	2_T12L1_P	2_L12_P	2_L23_P	2_L34_P	2_L45_P	2_L5S1_P	2_T12L1_B	2_L12_B	2_L23_B	2_L34_B	2_L45_B	2_L5S1_B	2_T12L1_S	2_L12_S	2_L23_S	2_L34_S
1	38	48	175	110	35.9184	1	1	2	3	3	3	3	0	0	0	0	0	0	0	0	0	0	0	0	0	0	0	0	0	0	1	1	2	2	3	3	4	4	3	0	0	0	1	1	0	0	0	0	0
2	40	50	168	70	24.8016	1	2	2	4	4	3	4	0	0	0	0	0	0	0	0	0	0	0	0	0	0	0	0	0	0	0
3	28	38	153	53	22.6409	0	2	2	2	2	2	2	0	0	0	0	0	0	0	0	0	0	0	0	0	0	0	0	0	0	1	1	1	2	2	2	3	4	4	0	0	0	0	0	1	0	0	0	0
4	29	39	172	68	22.9854	1	2	2	2	3	4	4	0	0	0	0	1	1	0	0	0	0	0	0	0	0	0	0	0	1	1	1	2	3	3	3	3	4	4	0	0	0	0	0	1	0	0	0	0
5	31	41	158	50	20.0288	0	1	2	2	2	2	2	0	0	0	0	0	0	0	0	0	0	0	0	0	0	0	0	0	0	1	0	1	2	2	3	3	3	3	0	0	0	0	0	0	0	0	0	0
6	42	52	162	54	20.5761	0	1	2	2	3	3	4	0	0	0	0	0	1	0	0	0	0	0	0	0	0	0	0	0	1	0
7	51	61	168	62	21.9671	1	4	4	3	3	4	4	0	0	0	0	0	0	0	0	0	0	0	0	0	0	0	0	0	0	1	1	2	4	4	3	3	4	5	0	0	0	0	1	1	0	0	0	0
8	40	50	178	60	18.937	1	2	3	5	3	3	2	0	0	0	0	0	0	0	0	0	0	0	0	0	0	0	0	0	0	0
9	53	63	163	50	18.8189	0	2	3	3	3	3	2	0	0	0	0	0	0	0	0	0	0	0	0	0	0	0	0	0	0	0
10	50	60	160	59	23.0469	0	3	3	3	3	3	4	0	0	0	0	0	1	0	0	0	0	0	0	0	0	0	0	0	0	1	1	1	4	4	3	4	4	4	0	0	0	0	0	1	0	0	0	0
11	41	51	174	58	19.1571	0	2	2	2	3	3	3	0	0	0	0	1	0	0	0	0	0	0	0	0	0	0	0	0	0	1	1	1	2	2	2	4	4	4	0	0	0	1	1	0	0	0	0	0
12	32	42	171	62	21.2031	1	2	2	3	2	1	4	0	0	0	0	0	0	0	0	0	0	0	0	0	0	0	0	0	1	1	0	2	2	2	4	3	3	5	0	0	1	0	0	1	0	0	0	0
13	47	57	157	51	20.6905	1	2	2	2	4	4	4	0	0	0	0	1	1	0	0	0	0	0	0	0	0	0	0	0	1	0
14	29	39	178	84	26.5118	0	2	2	2	2	2	3	0	0	0	0	0	1	0	0	0	0	0	0	0	0	0	0	0	1	1	0	1	2	2	3	3	3	4	0	0	0	0	0	1	0	0	0	0
15	32	42	179	80	24.968	1	2	2	2	2	4	4	0	0	0	0	1	1	0	0	0	0	0	0	0	0	0	0	1	0	1	1	2	3	3	3	4	5	4	0	0	0	0	1	0	0	0	0	0
16	34	44	160	58	22.6562	0	2	2	2	3	4	3	0	0	0	0	1	0	0	0	0	0	0	0	0	0	0	0	1	0	1	1	1	4	2	3	4	4	3	1	0	0	0	0	0	0	0	0	0
17	27	37	152	54	23.3726	0	1	2	2	2	2	2	0	0	0	0	0	0	0	0	0	0	0	0	0	0	0	0	0	0	0
18	18	28	162	52	19.8141	0	1	2	2	2	2	2	0	0	0	0	0	0	0	0	0	0	0	0	0	0	0	0	0	0	0
19	22	32	156	44	18.0802	0	2	2	2	2	1	3	0	0	0	0	0	0	0	0	0	0	0	0	0	0	0	0	0	0	0
20	35	45	160	54	21.0938	0	1	2	2	2	3	2	0	0	0	0	0	0	0	0	0	0	0	0	0	0	0	0	0	0	0
21	19	29	150	48	21.3333	0	2	2	2	2	4	2	0	0	0	0	1	0	0	0	0	0	0	0	0	0	0	0	0	0	0
22	47	57	148	41	18.718	0	3	3	3	4	3	2	0	0	1	1	1	0	0	0	0	0	0	0	0	0	0	0	0	0	0
23	35	45	152	39	16.8802	1	1	1	2	2	2	2	0	0	0	0	0	0	0	0	0	0	0	0	0	0	0	0	0	0	0
24	31	41	150	46	20.4444	0	1	1	2	2	2	4	0	0	0	0	0	1	0	0	0	0	0	0	0	0	0	0	0	0	1	1	1	2	2	2	4	4	5	0	0	0	0	0	0	0	0	0	0
25	27	37	152	50	21.6413	0	1	1	2	2	2	2	0	0	0	0	0	0	0	0	0	0	0	0	0	0	0	0	0	0	0
26	26	36	168	52	18.424	0	1	2	2	2	4	3	0	0	0	0	1	1	0	0	0	0	0	0	0	0	0	0	1	0	0
27	22	32	178	60	18.937	1	3	2	2	1	1	3	0	0	0	0	0	0	0	0	0	0	0	0	0	0	0	0	0	0	0
28	35	45	168	68	24.093	0	2	2	4	2	4	2	0	0	0	0	1	0	0	0	0	0	0	0	0	0	0	0	1	0	1	1	1	3	3	4	4	4	3	0	0	1	0	1	0	0	0	0	0
29	25	35	160	47	18.3594	0	2	2	2	1	3	3	0	0	0	0	1	1	0	0	0	0	0	0	0	0	0	0	1	1	0
30	22	32	176	67	21.6296	1	2	2	2	3	3	2	0	0	0	1	1	1	0	0	0	0	0	0	0	0	0	0	0	0	1	1	2	3	3	3	4	3	4	0	0	0	1	0	1	0	0	0	0
31	24	34	154	48	20.2395	0	1	1	2	2	2	2	0	0	0	0	0	0	0	0	0	0	0	0	0	0	0	0	0	0	1	1	1	2	2	3	3	3	3	0	0	0	0	0	0	0	0	0	0
32	21	31	166	53	19.2336	0	2	2	2	3	3	3	0	0	0	1	1	1	0	0	0	0	0	0	0	0	0	0	0	0	0
33	19	29	157	52	21.0962	0	1	2	2	2	2	2	0	0	0	0	0	1	0	0	0	0	0	0	0	0	0	0	0	0	0
34	48	58	156	52	21.3675	1	3	3	3	3	3	5	0	0	0	0	0	0	0	0	0	0	0	0	0	0	0	0	0	0	0
35	49	59	153	64	27.3399	0	1	2	2	3	3	3	0	0	0	0	1	1	0	0	0	0	0	0	0	0	0	0	0	0	0
36	39	49	153	53	22.6409	0	1	2	2	3	4	4	0	0	0	0	1	1	0	0	0	0	0	0	0	0	0	0	0	0	1	0	1	2	2	3	4	5	4	0	0	0	0	1	0	0	0	0	0
37	19	29	151	43	18.8588	1	1	1	2	2	2	3	0	0	0	0	0	1	0	0	0	0	0	0	0	0	0	0	0	0	1	0	1	2	2	1	1	1	3	0	0	0	0	0	1	0	0	0	0
38	18	28	151	42	18.4202	0	2	2	2	2	2	2	0	0	0	0	0	0	0	0	0	0	0	0	0	0	0	0	0	0	0
39	53	63	159	54	21.3599	1	1	2	2	2	4	4	0	0	0	0	1	1	0	0	0	0	1	0	0	0	0	0	0	0	0
40	48	58	159	63	24.9199	1	3	3	3	3	4	5	0	0	0	0	0	1	0	0	0	0	0	1	0	0	0	0	0	0	1	0	2	2	3	3	4	4	3	0	0	0	0	0	1	0	0	0	0
41	23	33	179	80	24.968	1	2	2	2	2	2	2	0	0	0	0	0	0	0	0	0	0	0	0	0	0	0	0	0	0	1	1	2	2	2	2	2	3	4	0	0	0	0	1	0	0	0	0	0
42	40	50	160	50	19.5312	1	2	2	2	3	4	4	0	0	0	0	1	1	0	0	0	0	0	0	0	0	0	0	0	0	1	1	2	3	3	3	4	5	4	0	0	0	0	1	1	0	0	0	0
43	24	34	165	60	22.0386	1	2	2	2	2	4	2	0	0	0	0	1	0	0	0	0	0	0	0	0	0	0	0	1	0	1	1	2	2	2	2	3	4	4	0	0	0	0	1	1	0	0	0	0
44	54	64	150	50	22.2222	1	3	3	4	4	4	4	0	0	0	0	1	1	0	0	0	0	0	0	0	0	0	0	0	0	1	0	2	3	4	4	4	4	5	0	0	0	0	0	1	0	0	0	0
45	40	50	149	61	27.4762	0	2	2	2	3	3	3	0	0	0	0	1	0	0	0	0	0	0	0	0	0	0	0	0	0	1	1	1	2	2	3	3	4	3	0	0	0	0	1	0	0	0	0	0
46	40	50	165	56	20.5693	0	2	2	2	3	4	4	0	0	0	0	1	1	0	0	0	0	0	0	0	0	0	0	0	1	1	1	1	3	3	3	3	4	4	0	0	0	0	1	0	0	0	0	0
47	47	57	156	60	24.6548	1	2	3	3	3	3	3	0	0	0	0	0	0	0	0	0	0	0	0	0	0	0	0	0	0	1	1	2	3	3	4	3	3	3	0	0	0	0	0	0	0	0	0	0
48	37	47	164	66	24.539	0	1	2	3	3	3	3	0	0	0	0	0	0	0	0	0	0	0	0	0	0	0	0	0	0	1	0	1	3	3	3	3	3	4	0	0	0	0	0	0	0	0	0	0
49	30	40	154		0	0	1	2	2	2	2	3	0	0	0	0	0	0	0	0	0	0	0	0	0	0	0	0	0	0	1	1	1	2	3	3	3	3	3	0	0	0	0	0	0	0	0	0	0
50	35	45	170	70	24.2215	0	3	2	2	4	4	4	0	0	0	0	1	1	0	0	0	0	0	0	0	0	0	0	1	0	1	1	1	2	3	3	4	5	5	0	0	0	1	1	0	0	0	0	0
51	18	28	157	46	18.662	0	1	2	2	2	2	1	0	0	0	0	0	0	0	0	0	0	0	0	0	0	0	0	0	0	0
52	24	34	155	51	21.2279	0	1	2	2	2	2	2	0	0	0	0	0	0	0	0	0	0	0	0	0	0	0	0	0	0	0
53	36	46	160	60	23.4375	0	1	1	2	2	3	4	0	0	0	0	0	1	0	0	0	0	0	0	0	0	0	0	0	1	1	1	1	2	2	3	3	4	4	0	0	0	0	0	1	0	0	0	0
54	31	41	158	64	25.6369	0	2	2	2	2	3	4	0	0	0	0	0	1	0	0	0	0	0	0	0	0	0	0	0	0	0
55	29	39	153	42	17.9418	1	1	2	2	1	1	2	0	0	0	0	0	0	0	0	0	0	0	0	0	0	0	0	0	0	1	1	2	2	2	3	1	1	4	0	0	0	0	0	0	0	0	0	0
56	37	47	162	52	19.8141	0	2	2	3	3	4	5	0	0	0	0	1	1	0	0	0	0	0	1	0	0	0	0	1	0	1	1	1	3	3	3	4	4	5	0	0	0	0	0	1	0	0	0	0
57	21	31	159	48	18.9866	0	1	2	2	2	2	2	0	0	0	0	0	0	0	0	0	0	0	0	0	0	0	0	0	0	0
58	28	38	171	72	24.623	0	1	2	2	1	1	3	0	0	0	0	0	0	0	0	0	0	0	0	0	0	0	0	0	0	0
59	26	36	179	67	20.9107	0	2	2	2	2	3	4	0	0	0	0	1	1	0	0	0	0	0	0	0	0	0	0	0	1	1	1	1	3	3	3	3	4	5	0	0	0	0	0	1	0	0	0	0
60	34	44	164	45	16.7311	0	2	2	2	2	2	4	0	0	0	0	0	0	0	0	0	0	0	0	0	0	0	0	0	0	0
61	48	58	172	62	20.9573	0	4	4	2	3	3	3	1	1	0	0	1	1	0	0	0	0	0	0	0	1	0	0	0	0	0
62	50	60	170	70	24.2215	1	2	2	3	3	4	2	0	0	0	0	1	0	0	0	0	0	0	0	0	0	0	0	0	0	0
63	57	67	170	50	17.301	1	3	3	3	3	3	4	0	0	0	0	0	1	0	0	0	0	0	0	0	0	0	0	0	0	0
64	27	37	160	48	18.75	0	1	1	2	2	2	3	0	0	0	0	0	1	0	0	0	0	0	0	0	0	0	0	0	0	1	0	1	2	2	2	3	3	4	0	0	0	0	0	0	0	0	0	0
65	26	36	178	85	26.8274	1	2	2	1	3	3	1	0	0	0	0	0	0	0	0	0	0	0	0	0	0	0	0	0	0	1	1	2	2	2	3	3	3	3	0	0	0	1	1	0	0	0	0	0
66	30	40	170	57	19.7232	1	2	2	2	2	2	2	0	0	0	0	0	0	0	0	0	0	0	0	0	0	0	0	0	0	1	1	2	2	2	3	3	3	3	0	0	1	0	0	0	0	0	0	0
67	43	53	173	72	24.0569	0	3	3	3	4	3	5	0	0	0	0	1	1	0	0	0	0	0	0	0	0	0	0	0	0	1	1	1	3	4	4	4	4	5	0	0	1	0	1	1	0	0	0	0
68	24	34	170	58	20.0692	0	2	2	2	2	1	2	0	0	0	0	0	0	0	0	0	0	0	0	0	0	0	0	0	0	1	0	1	2	3	3	3	3	3	0	0	0	0	1	0	0	0	0	0
69	43	53	150	42	18.6667	0	2	2	3	3	2	2	0	0	0	0	0	0	0	0	0	0	0	0	0	0	0	0	0	0	0
70	56	66	160	53	20.7031	1	2	3	4	4	4	3	0	0	1	1	1	0	0	0	0	0	0	0	0	0	0	0	0	0	1	1	2	2	2	4	4	4	4	0	0	1	1	1	1	0	0	0	0
71	57	67	170	69	23.8754	0	3	3	3	4	4	3	0	0	0	1	1	0	0	0	0	0	0	0	0	0	0	0	0	0	0
72	43	53	174	62	20.4783	0	3	3	3	3	3	3	0	0	0	0	1	0	0	0	0	0	0	0	0	0	0	0	0	0	1	1	1	4	4	3	3	3	3	0	0	0	0	0	0	0	0	0	0
73	46	56	167	63	22.5896	0	3	3	3	3	3	3	0	0	0	0	0	0	0	0	0	0	0	0	0	0	0	0	0	0	0
74	32	42	154	41	17.2879	0	1	2	2	2	2	4	0	0	0	0	0	0	0	0	0	0	0	0	0	0	0	0	0	1	1	1	1	3	3	3	3	4	4	0	0	0	0	0	1	0	0	0	0
75	40	50	174	73	24.1115	1	3	3	3	3	3	5	0	0	0	0	0	1	0	0	0	0	0	1	0	0	0	0	0	0	0
76	35	45	172	76	25.6896	0	2	3	3	3	4	2	0	0	0	0	1	0	0	0	0	0	0	0	0	0	0	0	1	0	1	0	1	2	3	3	4	4	3	0	0	0	1	1	0	0	0	0	0
77	26	36	170	64	22.1453	0	3	2	2	2	2	3	1	0	0	0	0	1	0	0	0	0	0	0	0	0	0	0	0	0	0
78	36	46	180	72	22.2222	0	2	2	2	2	2	2	0	0	0	0	0	0	0	0	0	0	0	0	0	0	0	0	0	0	1	1	1	4	3	3	4	4	3	0	0	0	0	0	0	0	0	0	0
79	51	61	174	60	19.8177	0	3	3	3	3	3	3	0	0	0	0	0	0	0	0	0	0	0	0	0	0	0	0	0	0	0
80	46	56	168	60	21.2585	1	2	3	3	3	3	3	0	0	0	0	1	1	0	0	0	0	0	0	0	0	0	0	0	0	1	0	2	2	2	4	3	4	3	0	0	1	0	1	0	0	0	0	0
81	38	48	183	68	20.3052	0	2	2	2	2	3	2	0	0	0	0	0	0	0	0	0	0	0	0	0	0	0	0	0	0	1	1	1	3	3	3	3	4	3	0	0	0	0	0	0	0	0	0	0
82	53	63	163	54	20.3244	0	3	4	3	4	4	3	0	0	0	0	1	0	0	0	0	0	0	0	0	0	0	0	0	0	1	0	1	2	4	3	4	4	3	0	0	0	0	1	0	0	0	0	0
83	29	39	173	66	22.0522	0	2	2	2	2	2	2	0	0	0	0	0	0	0	0	0	0	0	0	0	0	0	0	0	0	0
84	41	51	172	69	23.3234	1	2	3	3	3	3	2	0	0	0	0	0	0	0	0	0	0	0	0	0	0	0	0	0	0	0
85	24	34	173	75	25.0593	0	2	2	2	2	2	2	0	0	0	0	0	0	0	0	0	0	0	0	0	0	0	0	0	0	0
86	26	36	174	62	20.4783	0	2	2	2	2	3	3	0	0	0	0	1	1	0	0	0	0	0	0	0	0	0	0	0	0	1	1	1	2	3	3	3	4	4	0	0	0	0	1	1	0	0	0	0
87	28	38	175	84	27.4286	1	1	2	2	2	2	2	0	0	0	0	1	1	0	0	0	0	0	0	0	0	0	0	0	0	0
88	30	40	157	47	19.0677	0	2	2	3	3	3	4	0	0	0	0	0	0	0	0	0	0	0	0	0	0	0	0	0	0	1	1	1	2	2	3	3	3	4	0	0	0	0	0	0	0	0	0	0
89	38	48	172	72	24.3375	0	2	2	2	3	4	3	0	0	0	0	1	1	0	0	0	0	0	0	0	0	0	0	0	0	1	1	1	2	2	3	3	4	4	0	0	0	0	1	0	0	0	0	0
90	26	36	178	68	21.4619	1	2	2	2	2	2	2	0	0	0	0	0	0	0	0	0	0	0	0	0	0	0	0	0	0	0
91	23	33	155	50	20.8117	1	2	2	2	2	2	2	0	0	0	0	0	0	0	0	0	0	0	0	0	0	0	0	0	0	1	1	1	2	2	3	3	4	3	0	0	0	0	1	0	0	0	0	0
[truncated: 14 more columns]
